# Supplementary material for: Study of correlation between the NAT2 phenotype and genotype status among Greenlandic Inuit
Source: EXCLI J. 2018 Nov 2;17:1043–53. doi: 10.17179/excli2018-1671 (PMC6295636; doi:10.17179/excli2018-1671)
Supplement: Supplementary information [file EXCLI-17-1043-s-001.xlsx]

## Sheet: Suppl. Table 1
Supplenmentary Table 1: Genotype distribution of the six exonic SNPs polymorphic in 260 initial study participants
		genotype
SNP	allele 1/2	1/1	1/2	2/2	Percent allele 1
rs1041983	C/T	190	63	7	0.851923
rs1801280	T/C	173	71	16	0.801923
rs1799929	C/T	173	72	15	0.803846
rs1799930	G/A	193	60	7	0.857692
rs1208	A/G	175	66	19	0.8
rs1799931	G/A	257	3	0	0.994231

## Sheet: Suppl. Table 2
Supplementary Table 2: Distribution of phenotype and genotype status for three pH categories in 260 initial study participants
		Genotype status2
		Slow	Intermediate	Rapid	Misclassification % all	Misclassification % Intermed./Rapid
Group	Phenotype status1
pH<3	Slow	15	33	27	0.512821	0.588235
N=117	Rapid	0	8	34
pH 3 – 4	Slow	12	9	4	0.178082	0.213115
N=73	Rapid	0	23	25
pH>4	Slow	15	5	1	0.0857143	0.109091
N=70	Rapid	0	18	31
1Phenotype status based on AFMU/1X with a cut-off of 0.85
2Genotype status derived from the 7-SNP panel

## Sheet: Suppl. Table 3
Supplementary Table 3: Characteristics of 15 study participants with two urine samples analyzed
ID	Sex	Age	Day	AFMU	1X	AFMU/1X	pH	Creatinine	Genotype status	Emptied bladder	Drink	Cups drunk	Time to urination (min)	Medication
Consistently intermediate/rapid
D07	F1	48	0	4.4	3.1	1.43	2.24	0.17	rapid	yes	cola	2	76	no
			8	39	14.7	2.66	2.96	1.59		no	cola	2	100	no
D08	M2	52	0	144	66.5	2.17	3.45	0.25	rapid	yes	coffee	2	85	no
			7	328	146	2.25	3.07	2.01		yes	coffee	2	87	no
D10	F	53	0	59	25.5	2.31	3.76	2.67	rapid	yes	tea	2	95	no
			3	23.5	14.7	1.6	2.82	0.56		yes	tea	2	143	no
D13	M	48	0	481	286.5	1.68	5.42	3.2	intermed.	yes	coffee	2	90	no
			2	278.5	280	1	4.25	2.15		yes	coffee	2	169	no
D14	F	46	0	8.3	7.2	1.15	3.49	3.24	intermed.	yes	tea	1	148	no
			3	583	344	1.7	4.55	2.7		yes	coffee	1	140	no
Consistently slow
D04	M	51	0	11.9	45	0.26	2.75	0.39	slow	yes	coffee	2	80	no
			7	2.3	8.3	0.28	3.82	1.09		no	tea	2	113	no
D12	M	21	0	105.5	556.5	0.19	5.1	2.24	slow	yes	coffee	1	90	no
			4	9.5	89	0.11	3.26	1.26		no	coffee	2	90	no
Both phenotype status for intermediate/rapid genotype status
D01	M	40	0	3.9	18.7	0.21	2.27	0.23	intermed.	yes	cola	2	90	AH3
			42	59.2	56.8	1.04	3.22	0.23		yes	coffee	2	80	AH
D03	F	53	0	273.5	337.5	0.81	2.37	0.93	intermed.	yes	coffee	2	199	antibiotic
			8	211	201	1.05	2.96	1.57		yes	coffee	2	170	no
D05	F	48	0	9.6	40	0.24	2.15	0.25	rapid	yes	coffee	3+	114	AH
			6	177	87	2.03	3.49	2.18		yes	coffee	3+	135	AH
D06	F	53	0	69.5	42.5	1.64	3.38	0.22	rapid	yes	cola	2	85	no
			7	0.4	1.7	0.24	2.15	0.17		yes	cola	2	104	antibiotic
D09	F	50	0	448.5	421.5	1.06	3.45	2.84	intermed.	yes	coffee	2	89	no
			6	71	90.5	0.79	3.28	0.45		yes	coffee	2	90	no
D11	F	49	0	8.7	10.5	0.82	2.53	0.52	rapid	yes	tea	2	173	PPI4
			3	72	34.5	2.09	2.7	1.32		yes	tea	2	175	PPI
Twice slow phenotype status for intermediate/rapid genotype status
D02	F	40	0	3.3	8.3	0.4	2.49	0.36	rapid	yes	coffee	2	90	PPI, ß2-agonist, AII5
	F		43	3.2	12.1	0.27	2.28	0.22		no	coffee	2	100	PPI
D15	F	54	0	4.4	8.1	0.54	2.68	0.43	intermed.	yes	tea	3+	453	AH, HC6
	F		3	3.8	4.9	0.77	2.35	0.13		yes	tea	3+	85	no
	1Female
	2Male
	3Antihypertensive drug
	4Proton Pump Inhibitor
	5Allergen Injection Immunotherapy
	6Hydrocortisone

## Sheet: Suppl. Table 4
Supplementary Table 4: Basic and extended variables of the 143 study participants and their AFMU/1X medians and IQRs
Variable	N	Median of AFMU/1X (IQR)1
Basic variables
Sex
Male	56	1.14 (0.56-1.56)
Female	87	1.07 (0.61-1.57)
Age in years
<30	47	0.97 (0.43-1.43)
30-40	44	1.17 (0.78-1.49)
>40	52	1.13 (0.60-1.67)
Genotype
Slow	27	0.18 (0.10-0.26)
Intermediate	55	1.06 (0.82-1.37)
Rapid	61	1.50 (1.10-2.06)
Location
Sisimiut	71	1.00 (0.57-1.37)
Tasiilaq	38	1.17 (0.94-1.59)
Nanortalik	34	1.18 (0.58-1.68)
Time from caffeine intake until urination
<80 min	4	0.96 (-)
80-100 min	79	1.08 (0.61-1.50)
>100 min	59	1.14 (0.58-1.64)
Missing	1	0.91 (-)
Beverage
Coffee	94	1.11 (0.75-1.57)
Tea/cola	49	0.98 (0.40-1.50)
Amount
≤ 1 cup	17	1.15 (0.97-2.06)
2 cups	111	1.06 (0.58-1.56)
≥ 3 cups	15	1.11 (0.18-1.67)
Food
No meal or snack	81	1.11 (0.54-1.57)
Meal	52	1.07 (0.70-1.58)
Snack	10	1.04 (0.32-1.48)
Medication
No	106	1.08 (0.57-1.57)
Yes	36	1.17 (0.79-1.52)
Missing	1	1.19 (-)
Bladder empty
No	37	0.97 (0.62-1.38)
Yes	103	1.10 (0.54-1.57)
Missing	3	3.97 (1.08-6.34)
Extended variables
Smoking
No	43	1.03 (0.52-1.41)
Yes	82	1.11 (0.61-1.61)
Missing	18	1.23 (0.94-1.61)
Alcohol consumption (last week)
No alcohol drinking	68	1.15 (0.53-1.62)
Alcohol drinking	53	1.00 (0.66-1.50)
Missing	22	1.08 (0.89-1.56)
Physical activity 30 min/day/week
0 days	32	0.98 (0.46-1.59)
1-2 days	45	1.10 (0.52-1.47)
3-4 days	28	1.03 (0.59-1.38)
5-6 days	9	1.06 (0.74-1.50)
7 days	8	1.77 (1.50-2.77)
Missing	21	1.15 (0.94-1.56)
Dietary Quality Score (DQS)
Unhealthy (4-6)	55	1.07 (0.30-1.57)
Average (7-9)	52	1.10 (0.71-1.45)
Healthy (10-12)	5	1.54 (0.89-1.87)
Missing	31	1.15 (0.94-1.66)
Inuit diet2
No	75	1.00 (0.28-1.41)
Yes	49	1.28 (0.82-1.67)
Missing	19	1.31 (0.94-1.66)
pH
< 3.5	38	1.07 (0.52-1.56)
3.5 ≤ pH < 4	35	1.06 (0.75-1.48)
4 ≤ pH < 4.5	38	1.10 (0.80-1.61)
≥ 4.5	32	1.17 (0.40-1.57)
Creatinine in g/L
<1	41	0.98 (0.75-1.43)
1 ≤ creatinine < 1.5	41	1.08 (0.57-1.56)
1.5 ≤ creatinine < 2	28	1.23 (0.90-1.63)
≥ 2	33	1.16 (0.36-1.54)
1 Inter quartile range calculated for N ≥ 5
2 Defined as ≥ 25 % of meals/week coming from traditional Inuit food

## Sheet: Suppl. Table 5
Supplementary Table 5: Multiple linear regression model for log(AFMU/1X) including all variables associated with the two metabolites for 111 study participants
Variable	Estimate	SE	P	Variance explained
Intercept	-2.28131	0.304659
Intermediate genotype status	1.65205	0.152873
Rapid genotype status	1.88941	0.176254	<2.2E-16	0.704917
Ultra-slow haplotypes	-0.320795	0.111787	0.004077	0.0206397
Age	0.015744	0.005142	0.00156	0.0252556
Coffee	0.12928	0.10799	0.221649	0.00361445
Creatinine	0.057599	0.072687	0.396914	0.00172984
Smoker	0.019787	0.104614	0.849925	8.19396e-05
Diet (DQS)	-0.001641	0.093386	0.986018	0
Sum				0.756239
P and variance explained from analysis of variance (GT status was analyzed as factor)
